# Supplementary material for: Population, sex and body size: determinants of behavioural variations and behavioural correlations among wild zebrafish Danio rerio
Source: R Soc Open Sci. 2018 Jan 17;5(1):170978. doi: 10.1098/rsos.170978 (PMC5792886; doi:10.1098/rsos.170978)
Supplement: Individual responses for the three behavioural assays. [file rsos170978supp1.xlsx]

## Sheet: Sheet1
Population, sex and body size: Determinants of behavioural variations and behavioural correlations among wild zebrafish Danio rerio
Tamal Roy*, Anuradha Bhat*
*Department of Biological Sciences,
Indian Institute of Science Education and Research Kolkata
Mohanpur - 741 246, West Bengal
India
ESM File 1. Data on the three behavioural responses for individuals of each population. Details on the units for the assays are provided in the readme.txt file.
Population	Fish ID	Activity	Predator inspection	Shoal association	Sex	Total length
Kalibazaar	K1	244	24	163	M	3.2
Kalibazaar	K2	156	51	358	M	3.5
Kalibazaar	K3	86	2	88	M	3
Kalibazaar	K4	150	2	0	F	4
Kalibazaar	K5	211	0	17	F	3.7
Kalibazaar	K6	100	23	2	F	3.8
Kalibazaar	K7	184	25	20	M	3
Kalibazaar	K8	127	0	1	M	3.4
Kalibazaar	K9	138	0	13	M	3.2
Kalibazaar	K10	170	4	588	M	3.5
Kalibazaar	K11	167	95	536	F	4
Kalibazaar	K12	114	5	0	M	3.3
Kalibazaar	K13	169	23	543	F	3.5
Kalibazaar	K14	133	4	152	M	3.3
Kalibazaar	K15	173	37	57	M	2.8
Kalibazaar	K16	2	0	42	F	3.5
Kalibazaar	K17	106	0	0	M	3.4
Kalibazaar	K18	175	19	9	F	3.7
Kalibazaar	K19	178	3	2	F	3.8
Kalibazaar	K20	271	7	29	F	3.5
Kalibazaar	K21	168	0	28	M	2.9
Kalibazaar	K22	344	4	45	F	3.1
Kalibazaar	K23	129	64	73	M	2.9
Kalibazaar	K24	198	0	23	F	3.5
Kalibazaar	K25	58	90	5	F	3.6
Kalibazaar	K26	151	0	36	M	2.9
Kalibazaar	K27	188	0	1	M	3.1
Kalibazaar	K28	232	17	2	F	3.7
Kalibazaar	K29	125	10	0	F	3.1
Kalibazaar	K30	112	0	0	F	3.5
Kalibazaar	K31	3	260	18	F	3.7
Kalibazaar	K32	231	9	2	F	3.5
Kalibazaar	K33	114	52	21	M	2.9
Kalibazaar	K34	103	68	0	F	3.5
Kalibazaar	K35	2	41	55	F	3.7
Kalibazaar	K36	148	7	291	M	2.8
Kalibazaar	K37	124	43	14	M	3.4
Kalibazaar	K38	74	20	408	M	3.4
Kalibazaar	K39	71	42	28	M	3.1
Kalibazaar	K40	119	30	10	M	3.2
Kalibazaar	K41	160	1	30	F	3.7
Kalibazaar	K42	2	40	7	M	3.5
Kalibazaar	K43	109	17	0	F	3.6
Kalibazaar	K44	115	5	0	F	3.5
Kalibazaar	K45	156	54	235	M	3.3
Kalibazaar	K46	227	0	53	M	3.5
Kalibazaar	K47	120	4	0	M	3.4
Kalibazaar	K48	2	18	0	F	3.6
Kalibazaar	K49	130	40	0	F	3.8
Kalibazaar	K50	154	14	0	M	3.2
Kalibazaar	K51	149	14	8	F	3.6
Kalibazaar	K52	116	8	10	M	3.6
Kalibazaar	K53	2	3	3	F	3.5
Kalibazaar	K54	51	15	0	F	3.8
Kalibazaar	K55	176	23	138	F	4
Kalibazaar	K56	2	18	84	F	3.6
Kalibazaar	K57	196	1	237	F	3.5
Kalibazaar	K58	139	8	0	M	3.3
Kalibazaar	K59	141	9	4	F	3.1
Kalibazaar	K60	121	13	152	M	3.3
Palakmati	P1	116	14	60	M	2.5
Palakmati	P2	302	0	200	F	3.7
Palakmati	P3	110	4	2	F	3.5
Palakmati	P4	120	15	0	M	2.4
Palakmati	P5	153	0	0	F	3.6
Palakmati	P6	111	16	6	M	3.3
Palakmati	P7	95	6	16	F	3.6
Palakmati	P8	156	3	13	F	3
Palakmati	P9	196	2	0	F	3.5
Palakmati	P10	140	0	367	F	3.4
Palakmati	P11	68	13	458	M	2.8
Palakmati	P12	134	0	0	F	3.7
Palakmati	P13	90	28	223	M	2.8
Palakmati	P14	148	0	0	F	3.8
Palakmati	P15	124	7	168	M	3.4
Palakmati	P16	102	0	0	M	2.6
Palakmati	P17	94	17	2	F	2.9
Palakmati	P18	172	3	0	F	3.3
Palakmati	P19	152	5	0	F	3.6
Palakmati	P20	150	0	0	F	3.7
Palakmati	P21	174	2	61	F	3.6
Palakmati	P22	192	0	21	M	3.2
Palakmati	P23	121	1	0	M	2.5
Palakmati	P24	138	0	1	M	3.5
Palakmati	P25	191	0	3	M	3.2
Palakmati	P26	157	0	3	F	3.5
Palakmati	P27	30	1	300	M	2.8
Palakmati	P28	173	2	7	M	3.5
Palakmati	P29	132	0	3	F	3.5
Palakmati	P30	235	2	0	F	3.6
Palakmati	P31	136	9	0	M	3.4
Palakmati	P32	127	26	10	F	2.7
Palakmati	P33	104	6	0	M	2.2
Palakmati	P34	162	12	0	M	2.6
Palakmati	P35	178	13	45	F	3.6
Palakmati	P36	167	13	0	M	2.7
Palakmati	P37	70	21	20	M	2.2
Palakmati	P38	178	1	44	M	2.6
Palakmati	P39	131	0	279	F	3.7
Palakmati	P40	195	0	0	F	3.2
Palakmati	P41	93	7	66	M	2.7
Palakmati	P42	182	16	48	F	3.3
Palakmati	P43	171	0	0	M	2.6
Palakmati	P44	177	7	116	M	2.5
Palakmati	P45	97	14	67	F	3.3
Palakmati	P46	88	6	2	M	3.5
Palakmati	P47	144	14	50	M	2.5
Palakmati	P48	137	4	0	F	2.8
Palakmati	P49	76	11	5	M	3.1
Palakmati	P50	118	23	39	M	3
Palakmati	P51	138	9	593	M	3.4
Palakmati	P52	165	19	23	F	4
Palakmati	P53	130	0	0	M	3.3
Palakmati	P54	236	11	23	F	3.6
Palakmati	P55	140	16	0	M	3
Palakmati	P56	156	0	1	F	3.6
Palakmati	P57	146	14	55	M	3.1
Palakmati	P58	126	3	245	M	3.3
Palakmati	P59	100	3	4	M	2.8
Palakmati	P60	134	16	51	F	3.7
Kaushalya	Ka1	136	24	2	M	2.7
Kaushalya	Ka2	187	46	37	F	4
Kaushalya	Ka3	142	25	114	M	3.1
Kaushalya	Ka4	190	33	576	M	3.2
Kaushalya	Ka5	176	49	35	M	4
Kaushalya	Ka6	202	20	15	F	3.9
Kaushalya	Ka7	142	16	42	M	3
Kaushalya	Ka8	118	16	7	M	3.6
Kaushalya	Ka9	121	19	137	M	3.4
Kaushalya	Ka10	176	25	1	F	3.6
Kaushalya	Ka11	250	13	214	F	4
Kaushalya	Ka12	171	36	0	M	3
Kaushalya	Ka13	172	37	224	M	3
Kaushalya	Ka14	110	17	28	F	3.7
Kaushalya	Ka15	126	35	206	M	3.2
Kaushalya	Ka16	222	31	16	F	4
Kaushalya	Ka17	92	17	127	M	3
Kaushalya	Ka18	120	63	172	F	4
Kaushalya	Ka19	109	60	178	M	3.9
Kaushalya	Ka20	123	55	88	M	3.7
Kaushalya	Ka21	130	19	31	M	3.3
Kaushalya	Ka22	130	34	168	F	3.9
Kaushalya	Ka23	120	20	256	M	3.4
Kaushalya	Ka24	194	34	138	F	3.7
Kaushalya	Ka25	159	115	14	F	3.9
Kaushalya	Ka26	124	42	277	M	3.4
Kaushalya	Ka27	122	38	64	M	3.5
Kaushalya	Ka28	141	50	20	F	3.7
Kaushalya	Ka29	156	20	0	F	3.7
Kaushalya	Ka30	186	56	16	M	3.1
Kaushalya	Ka31	161	29	13	M	3.3
Kaushalya	Ka32	210	1	0	M	3.6
Kaushalya	Ka33	215	17	339	M	3.1
Kaushalya	Ka34	161	37	31	M	3.7
Kaushalya	Ka35	155	32	51	M	3.1
Kaushalya	Ka36	131	55	100	M	3.4
Kaushalya	Ka37	242	7	68	F	3.5
Kaushalya	Ka38	150	0	110	M	3.3
Kaushalya	Ka39	184	53	387	F	3.5
Kaushalya	Ka40	100	15	56	F	3.6
Kaushalya	Ka41	109	36	107	M	3.4
Kaushalya	Ka42	106	42	8	F	3.5
Kaushalya	Ka43	192	7	0	M	3.4
Kaushalya	Ka44	98	33	93	M	3.3
Kaushalya	Ka45	109	70	24	F	3.7
Kaushalya	Ka46	150	4	121	F	3.5
Kaushalya	Ka47	179	25	21	F	3.5
Kaushalya	Ka48	213	13	330	M	3
Kaushalya	Ka49	3	23	40	F	3.7
Kaushalya	Ka50	170	0	1	M	3.2
Kaushalya	Ka51	255	2	378	F	3.7
Kaushalya	Ka52	138	53	146	F	3.8
Kaushalya	Ka53	146	28	43	M	3.6
Kaushalya	Ka54	131	18	65	M	3.4
Kaushalya	Ka55	117	61	40	M	3.2
Kaushalya	Ka56	93	29	102	M	3.5
Kaushalya	Ka57	164	40	42	M	3.6
Kaushalya	Ka58	144	6	58	F	3.7
Kaushalya	Ka59	84	0	171	F	3.8
Kaushalya	Ka60	115	12	15	F	3.6
Asan	A1	83	15	0	M	2.5
Asan	A2	118	18	30	F	3.5
Asan	A3	24	3	2	M	2.5
Asan	A4	62	58	4	F	3.5
Asan	A5	189	19	8	F	3.7
Asan	A6	134	25	10	M	2.8
Asan	A7	223	21	12	M	2.8
Asan	A8	190	32	1	M	3.1
Asan	A9	366	5	3	F	3.6
Asan	A10	243	0	0	M	3.4
Asan	A11	271	0	22	M	3.5
Asan	A12	228	1	4	F	3.4
Asan	A13	231	5	85	M	3.4
Asan	A14	216	6	1	M	3.4
Asan	A15	200	1	16	F	3.4
Asan	A16	132	19	3	F	3.5
Asan	A17	132	17	9	F	3.7
Asan	A18	145	4	1	M	2.7
Asan	A19	127	0	2	M	3.1
Asan	A20	173	30	10	F	3.5
Asan	A21	88	19	7	F	3.5
Asan	A22	131	13	71	M	2.8
Asan	A23	159	0	0	F	3.6
Asan	A24	152	0	3	M	3.5
Asan	A25	184	15	1	M	3.3
Asan	A26	142	2	0	F	3.3
Asan	A27	180	0	360	M	2.6
Asan	A28	102	6	1	M	3
Asan	A29	109	21	1	M	3.4
Asan	A30	129	20	0	M	3.2
Asan	A31	223	3	0	F	3.2
Asan	A32	93	1	4	F	3.7
Asan	A33	172	6	84	M	3.5
Asan	A34	123	1	10	M	2.5
Asan	A35	163	28	140	M	3.3
Asan	A36	130	40	6	F	3.1
Asan	A37	256	3	122	M	3.1
Asan	A38	294	15	108	M	3.1
Asan	A39	71	18	235	M	3.2
Asan	A40	95	2	4	M	3.3
Asan	A41	84	8	0	M	3.5
Asan	A42	90	60	159	F	3
Asan	A43	164	18	3	F	3.4
Asan	A44	150	78	82	F	4.2
Asan	A45	173	11	267	F	3.5
Asan	A46	195	12	0	F	3.2
Asan	A47	117	4	125	M	2.7
Asan	A48	160	63	58	M	3.3
Asan	A49	160	0	15	M	2.6
Asan	A50	85	18	0	F	3.4
Asan	A51	167	15	209	M	3.5
Asan	A52	181	64	7	F	3.2
Asan	A53	172	25	0	F	3.5
Asan	A54	166	0	2	M	3.2
Asan	A55	117	3	2	M	3.2
Asan	A56	152	2	11	F	3.1
Asan	A57	169	9	0	F	3.6
Asan	A58	72	5	1	F	3
Asan	A59	218	0	2	M	3.2
Asan	A60	117	17	4	M	3.3
