# Supplementary material for: Population, sex and body size: determinants of behavioural variations and behavioural correlations among wild zebrafish Danio rerio
Source: R Soc Open Sci. 2018 Jan 17;5(1):170978. doi: 10.1098/rsos.170978 (PMC5792886; doi:10.1098/rsos.170978)
Supplement: READ.TXT [file rsos170978supp2.txt]

Details of the measurements for each behavioural assay.

Activity Assay. This was measured as the number of grids a test fish crossed every 1 min after the first 5 min of the recording. 
The number of grids traversed per min was taken as the measure of activity.
More details on the assay are provided in the methods section.

Predation Inspection. This was measured as the number of inspections undertaken by the test fish during the 10 min period.

Shoal association. This was measured as the total time an individual spent within one body-length distance of the conspecific shoal 
(association) in presence of predators during the 10 min period
